# Supplementary material for: Impact of Combined Macronutrient Diet on Amino Acids and Amines Plasma Levels
Source: Nutrients. 2025 May 16;17(10):1694. doi: 10.3390/nu17101694 (PMC12114129; doi:10.3390/nu17101694)
Supplement: Supplementary file 1 [file nutrients-17-01694-s001.zip]

Archive with 1 entries (1 files):
- nutrients-3636803-supplementary.pdf
